# Supplementary material for: A Novel Class of FKBP12 Ligands Rescues Premature Aging Phenotypes Associated with Myotonic Dystrophy Type 1
Source: Cells. 2024 Nov 22;13(23):1939. doi: 10.3390/cells13231939 (PMC11639790; doi:10.3390/cells13231939)
Supplement: Supplementary file 1 [file cells-13-01939-s001.zip]

Archive with 6 entries (6 files):
- Garc¿¬a-Puga et al., figures Suppl.pptx
- Supp Table 1 Garcia Puga et al.pdf
- Supp Table 2.xlsx
- Supp Table 3.xlsx
- Supp Table 4.xlsx
- Supp Table 5.xlsx
