# Supplementary material for: A Novel Class of FKBP12 Ligands Rescues Premature Aging Phenotypes Associated with Myotonic Dystrophy Type 1
Source: Cells. 2024 Nov 22;13(23):1939. doi: 10.3390/cells13231939 (PMC11639790; doi:10.3390/cells13231939)
Supplement: Supplementary file 1 [file cells-13-01939-s001.zip › Supp Table 2.xlsx]

## Sheet: overlap
Gene Set Name	# Genes in Gene Set (K)	Description	# Genes in Overlap (k)	k/K	p-value	FDR q-value
GO CELLULAR MACROMOLECULE LOCALIZATION	1930	Any process in which a macromolecule is transported to, and/or maintained in, a specific location at the level of a cell. Localization at the cellular level encompasses movement within the cell, from within the cell to the cell surface, or from one location to another at the surface of a cell. [GOC:mah]	86	0.0446	1.7E-13	1.28E-9	ARF1	STX1B	RIMS2	HSPA5	BBS4	PARD3	USP9X	SYNE2	HTRA2	SYNGAP1	PTN	ITGA3	CTNNA1	LRIG2	MMP14	SDCBP	IFT80	ARL6	SNX2	NUP85	RAB3IP	ANXA9	VAMP2	STX19	STX11	PRKAA2	RAB7B	APPL1	STRADB	SNX5	IMMP2L	RPS14	SEC24C	RPS5	TRAPPC12	SEH1L	SGSM3	B3GAT3	RAE1	AGPS	OAZ1	NPC1	UBE2D1
GO NEUROGENESIS	1625	Generation of cells within the nervous system. [GO_REF:0000021, GOC:cls, GOC:curators, GOC:dgh, GOC:dph, GOC:jid, GOC:mtg_15jun06]	73	0.0449	9.38E-12	3.34E-8	ARF1	STX1B	RIMS2	HSPA5	BBS4	PARD3	USP9X	SYNE2	HTRA2	SYNGAP1	PTN	ITGA3	CTNNA1	LRIG2	MMP14	MTMR2	KIT	SPTBN5	BLOC1S4	CEP120	PCSK9	PTPRS	SHANK2	EPHB1	CAMK2B	PLCG1	ADARB1	NCDN	FZD1	PTPRO	ILK	EFNA3	RGS2	SEMA7A	SERPINF1	KIDINS220	SOS1	PIK3CB	TNFRSF12A	IST1	LIMK1	ZSWIM5	LYPLA2
GO INTRACELLULAR TRANSPORT	1741	The directed movement of substances within a cell. [GOC:ai]	76	0.0437	1.33E-11	3.34E-8	ARF1	STX1B	RIMS2	HSPA5	BBS4	PARD3	USP9X	SYNE2	HTRA2	SDCBP	IFT80	ARL6	SNX2	NUP85	RAB3IP	ANXA9	VAMP2	STX19	STX11	PRKAA2	RAB7B	APPL1	STRADB	SNX5	IMMP2L	RPS14	SEC24C	RPS5	TRAPPC12	SEH1L	SGSM3	B3GAT3	RAE1	AGPS	OAZ1	NPC1	UBE2D1	SDAD1	VPS36	REEP2	TIMM9	RPS15A	SRP9
GO CELL PROJECTION ORGANIZATION	1545	A process that is carried out at the cellular level which results in the assembly, arrangement of constituent parts, or disassembly of a prolongation or process extending from a cell, e.g. a flagellum or axon. [GOC:jl, GOC:mah, http://www.cogsci.princeton.edu/~wn/]	70	0.0453	1.77E-11	3.34E-8	ARF1	STX1B	RIMS2	HSPA5	BBS4	PARD3	USP9X	SYNE2	SYNGAP1	PTN	ITGA3	CTNNA1	LRIG2	SDCBP	IFT80	ARL6	SNX2	NUP85	RAB3IP	CAV1	BBIP1	MTMR2	KIT	SPTBN5	BLOC1S4	CEP120	PTPRS	SHANK2	EPHB1	CAMK2B	PLCG1	ADARB1	NCDN	FZD1	PTPRO	ILK	EFNA3	RGS2	SEMA7A	SERPINF1	KIDINS220	SOS1	PIK3CB
GO SYNAPTIC SIGNALING	733	Cell-cell signaling to, from or within a synapse. [GOC:dos]	43	0.0587	8.3E-11	1.25E-7	ARF1	STX1B	RIMS2	SYNGAP1	PTN	SDCBP	ANXA9	VAMP2	STX19	STX11	GNAI1	CACNB2	RAPSN	MTMR2	KIT	PTPRS	SHANK2	EPHB1	CAMK2B	PLCG1	ADARB1	NCDN	SLC6A4	BCHE	SLC4A10	ADRB2	ADORA2B	BAIAP3	TPGS1	VDAC3	CEP89	EDN1	STXBP5L	GLS	P2RX6	HCRTR1	TSHZ3	RIMS4	MBP	GUCY1B1	MYCBPAP	HTR1F	SYPL1
GO CELL CELL SIGNALING	1665	Any process that mediates the transfer of information from one cell to another. This process includes signal transduction in the receiving cell and, where applicable, release of a ligand and any processes that actively facilitate its transport and presentation to the receiving cell. Examples include signaling via soluble ligands, via cell adhesion molecules and via gap junctions. [GOC:dos, GOC:ma…	70	0.0420	4.57E-10	4.88E-7	ARF1	STX1B	RIMS2	SYNGAP1	PTN	ITGA3	SDCBP	IFT80	ARL6	ANXA9	VAMP2	STX19	STX11	PRKAA2	CAV1	GNAI1	CACNB2	RAPSN	TP63	DDIT3	SKP1	MTMR2	KIT	PTPRS	SHANK2	EPHB1	CAMK2B	PLCG1	ADARB1	NCDN	FZD1	PTPRO	ILK	EFNA3	SLC6A4	BCHE	SLC4A10	ADGRG1	ASPM	WNT8B	ADRB2	ADORA2B	BAIAP3
GO NEGATIVE REGULATION OF RESPONSE TO STIMULUS	1703	Any process that stops, prevents, or reduces the frequency, rate or extent of a response to a stimulus. Response to stimulus is a change in state or activity of a cell or an organism (in terms of movement, secretion, enzyme production, gene expression, etc.) as a result of a stimulus. [GOC:jid]	71	0.0417	4.86E-10	4.88E-7	HSPA5	BBS4	HTRA2	SYNGAP1	ITGA3	CTNNA1	LRIG2	MMP14	IFT80	ANXA9	PRKAA2	RAB7B	APPL1	STRADB	SNX5	CAV1	TP63	DDIT3	SESN2	PPP1R15A	TNFRSF1A	PARP3	MTMR2	PTPRS	FZD1	PTPRO	RGS2	SEMA7A	SERPINF1	ERBB3	SOCS2	PPARG	BEND6	EYA1	CD9	ADRB2	PLEK	F2RL1	EDN1	AMER1	NODAL	SOD2	CTH
GO NEGATIVE REGULATION OF SIGNALING	1427	Any process that stops, prevents, or reduces the frequency, rate or extent of a signaling process. [GOC:mtg_signal]	63	0.0441	5.43E-10	4.88E-7	ARF1	HSPA5	HTRA2	SYNGAP1	ITGA3	CTNNA1	MMP14	IFT80	PRKAA2	RAB7B	APPL1	STRADB	SNX5	CAV1	GNAI1	TP63	DDIT3	SESN2	PPP1R15A	MTMR2	PCSK9	PTPRS	SHANK2	FZD1	PTPRO	RGS2	SLC6A4	BCHE	ERBB3	SOCS2	PPARG	BEND6	EYA1	ADRB2	PLEK	F2RL1	EDN1	STXBP5L	AMER1	NODAL	SOD2	CTH	KCTD10
GO POSITIVE REGULATION OF TRANSPORT	1782	The aggregation, arrangement and bonding together of a set of macromolecules to form a protein-containing complex. [GOC:jl]	73	0.0410	5.83E-10	4.88E-7	ARF1	STX1B	BBS4	PARD3	HTRA2	CTNNA1	ARL6	SNX2	ANXA9	VAMP2	IMMP2L	RPS14	SEC24C	RPS5	TRAPPC12	TP63	DDIT3	SKP1	TNFRSF1A	SPTBN5	ILK	SLC6A4	WASHC1	ADRB2	WHAMMP3	HMGA1	TMCC1	GEMIN2	CCL21	PLEK	ARPIN	DNAH5	LRRC49	GLS	P2RX6	AMER1	CCL26	TRPM4	CLTRN	SOD2	CTH	KCTD10	TAF1
GO REGULATION OF INTRACELLULAR SIGNAL TRANSDUCTION	1863	Any process that modulates the frequency, rate or extent of intracellular signal transduction. [GOC:dph, GOC:signaling, GOC:tb, GOC:TermGenie]	75	0.0403	7.17E-10	5.4E-7	HTRA2	SYNGAP1	ITGA3	SDCBP	PRKAA2	SEH1L	SGSM3	CAV1	GNAI1	TP63	DDIT3	SESN2	TNFRSF1A	LAMTOR2	ARHGEF16	KIT	EPHB1	ILK	RGS2	SEMA7A	KIDINS220	SOS1	PIK3CB	ADGRG1	ERBB3	HAND2	GPR183	GSDME	ADRB2	ADORA2B	S100A13	CCL21	PLEK	F2RL1	FGD5	EDN1	HCRTR1	NODAL	CCL26	SOD2	CTH	KCTD10	ARHGAP42
GO POSITIVE REGULATION OF SIGNALING	1869	Any process that activates, maintains or increases the frequency, rate or extent of a signaling process. [GOC:mtg_signal]	74	0.0396	1.92E-9	1.21E-6	STX1B	RIMS2	HTRA2	PTN	CTNNA1	SDCBP	ANXA9	VAMP2	SEH1L	CAV1	CACNB2	RAPSN	TP63	DDIT3	TNFRSF1A	LAMTOR2	KIT	SHANK2	ILK	SEMA7A	KIDINS220	SOS1	PIK3CB	TNFRSF12A	ADGRG1	ASPM	ERBB3	SOCS2	HAND2	GPR183	GSDME	ADRB2	ADORA2B	BAIAP3	S100A13	CCL21	F2RL1	EDN1	HCRTR1	TSHZ3	RIMS4	AMER1	NODAL
GO POSITIVE REGULATION OF DEVELOPMENTAL PROCESS	1428	Any process that activates or increases the rate or extent of development, the biological process whose specific outcome is the progression of an organism over time from an initial condition (e.g. a zygote, or a young adult) to a later condition (e.g. a multicellular animal or an aged adult). [GOC:ai]	60	0.0420	8.81E-9	5.11E-6	ARF1	RIMS2	HSPA5	BBS4	PARD3	PTN	ITGA3	CTNNA1	MMP14	SDCBP	ANXA9	RAB7B	TP63	TNFRSF1A	KIT	SHANK2	EPHB1	CAMK2B	PLCG1	FZD1	ILK	RGS2	SEMA7A	SERPINF1	KIDINS220	TNFRSF12A	IST1	LIMK1	ASPM	ERBB3	SOCS2	PPARG	BEND6	HAND2	SOX8	CYB5D2	ADRB2	HMGA1	EDN1	NODAL	TRPM4	GAL	CBFB
GO LOCOMOTION	1984	Self-propelled movement of a cell or organism from one location to another. [GOC:dgh]	75	0.0378	1.06E-8	5.35E-6	HSPA5	BBS4	USP9X	SYNE2	PTN	ITGA3	CTNNA1	LRIG2	MMP14	SDCBP	NUP85	APPL1	CAV1	ARHGEF16	KIT	SPTBN5	EPHB1	CAMK2B	PLCG1	ADARB1	PTPRO	ILK	EFNA3	SEMA7A	SERPINF1	SOS1	PIK3CB	TNFRSF12A	IST1	ZSWIM5	LYPLA2	EGFLAM	DOK6	SDCCAG8	ADGRG1	ASPM	ERBB3	PPARG	CD9	HAND2	GPR183	SOX8	MDGA1
GO REGULATION OF CELL DIFFERENTIATION	1881	Any process that modulates the frequency, rate or extent of cell differentiation, the process in which relatively unspecialized cells acquire specialized structural and functional features. [GOC:go_curators]	72	0.0383	1.29E-8	6.08E-6	ARF1	STX1B	RIMS2	HSPA5	SYNGAP1	PTN	ITGA3	CTNNA1	LRIG2	MMP14	SDCBP	ANXA9	RAB7B	CAV1	TP63	DDIT3	TNFRSF1A	KIT	PTPRS	SHANK2	EPHB1	CAMK2B	FZD1	PTPRO	ILK	RGS2	SEMA7A	SERPINF1	KIDINS220	SOS1	TNFRSF12A	IST1	LIMK1	ZSWIM5	SLC6A4	ADGRG1	ASPM	SOCS2	PPARG	BEND6	EYA1	HAND2	GPR183
GO POSITIVE REGULATION OF MOLECULAR FUNCTION	1781	Any process that activates or increases the rate or extent of a molecular function, an elemental biological activity occurring at the molecular level, such as catalysis or binding. [GO:jl]	69	0.0387	1.66E-8	7.35E-6	ARF1	HTRA2	SYNGAP1	ANXA9	RAB7B	STRADB	SGSM3	B3GAT3	CAV1	CACNB2	DDIT3	PPP1R15A	LAMTOR2	ARHGEF16	TOR1AIP1	TOR1AIP2	KIT	PLCG1	FZD1	ILK	EFNA3	RGS2	KIDINS220	SOS1	PIK3CB	ERBB3	PPARG	HAND2	ADRB2	ADORA2B	AKTIP	CCL21	PLEK	F2RL1	EDN1	STXBP5L	MBP	NODAL	CCL26	GAL	CTH	ARHGAP42	SIRT1
GO POSITIVE REGULATION OF CELLULAR COMPONENT ORGANIZATION	1220	Any process that activates or increases the frequency, rate or extent of a process involved in the formation, arrangement of constituent parts, or disassembly of cell structures, including the plasma membrane and any external encapsulating structures such as the cell wall and cell envelope. [GOC:ai]	53	0.0434	2.29E-8	9.6E-6	ARF1	RIMS2	HSPA5	BBS4	HTRA2	PTN	ITGA3	SDCBP	ANXA9	APPL1	CAV1	TP63	PPP1R15A	KIT	CEP120	PCSK9	SHANK2	EPHB1	FZD1	ILK	RGS2	SEMA7A	SERPINF1	KIDINS220	TNFRSF12A	IST1	LIMK1	PPARG	WASHC1	ADRB2	WHAMMP3	CCL21	PLEK	F2RL1	ARPIN	PLEK2	EDN1	CCL26	CLTRN	SIRT1	CDC34	ZBTB7B	HIP1R
GO HOMEOSTATIC PROCESS	1823	Any process that modulates the frequency, rate or extent of the chemical reactions and pathways involving phosphorus or compounds containing phosphorus. [GOC:ai]	69	0.0378	4.08E-8	1.42E-5	ARF1	PARD3	SYNGAP1	PTN	SDCBP	NUP85	ANXA9	PRKAA2	STRADB	SEH1L	B3GAT3	RAE1	CAV1	SESN2	PPP1R15A	TNFRSF1A	LAMTOR2	NHLRC1	MTMR2	KIT	EPHB1	ADARB1	FZD1	ILK	RGS2	SEMA7A	KIDINS220	PIK3CB	ERBB3	SOCS2	HAND2	GPR183	GSDME	WASHC1	ADRB2	ADORA2B	AKTIP	CCL21	PLEK	F2RL1	EDN1	HCRTR1	NODAL
GO REPRODUCTION	1457	The production of new individuals that contain some portion of genetic material inherited from one or more parent organisms. [GOC:go_curators, GOC:isa_complete, GOC:jl, ISBN:0198506732]	59	0.0405	4.29E-8	1.42E-5	HSPA5	BBS4	USP9X	PTN	ITGA3	CTNNA1	MMP14	IMMP2L	TP63	KIT	RGS2	SERPINF1	SOS1	SLC6A4	ADGRG1	ASPM	PPARG	CD9	SOX8	HEXB	THRB	TPGS1	DNAH5	SPATA6	EDN1	MYCBPAP	NODAL	SIRT1	FBLN1	DUSP1	CCNB1	H3-3B	TAF7L	KITLG	SOX15	SRY	SGPL1	PGAM4	SLC9C1	MAFF	PIWIL2	QKI	ACRBP
GO CELL MOTILITY	1758	Any process involved in the controlled self-propelled movement of a cell that results in translocation of the cell from one place to another. [GOC:dgh, GOC:dph, GOC:isa_complete, GOC:mlg]	67	0.0381	5.03E-8	1.46E-5	HSPA5	BBS4	USP9X	SYNE2	PTN	ITGA3	CTNNA1	LRIG2	MMP14	SDCBP	NUP85	APPL1	CAV1	ARHGEF16	KIT	EPHB1	CAMK2B	PLCG1	ADARB1	PTPRO	ILK	SEMA7A	SERPINF1	SOS1	PIK3CB	TNFRSF12A	SDCCAG8	ADGRG1	ASPM	ERBB3	PPARG	CD9	HAND2	GPR183	SOX8	MDGA1	HEXB	DNER	WASHC1	TPGS1	CCL21	F2RL1	ARPIN
GO INTRACELLULAR PROTEIN TRANSPORT	1151	The directed movement of proteins in a cell, including the movement of proteins between specific compartments or structures within a cell, such as organelles of a eukaryotic cell. [GOC:mah]	50	0.0434	5.81E-8	1.62E-5	ARF1	STX1B	RIMS2	HSPA5	PARD3	USP9X	HTRA2	SDCBP	IFT80	ARL6	SNX2	NUP85	RAB3IP	VAMP2	STX19	STX11	RAB7B	APPL1	STRADB	SNX5	IMMP2L	RPS14	SEC24C	RPS5	SEH1L	SGSM3	B3GAT3	RAE1	AGPS	OAZ1	UBE2D1	SDAD1	VPS36	REEP2	TIMM9	RPS15A	SRP9	GRASP	MAGOH	XPO4	RBM15B	THOC3	DDX39A
GO MULTICELLULAR ORGANISM REPRODUCTION	853	The biological process in which new individuals are produced by one or two multicellular organisms. The new individuals inherit some proportion of their genetic material from the parent or parents. [GOC:isa_complete, GOC:jid]	41	0.0481	6.61E-8	1.78E-5	HSPA5	BBS4	USP9X	PTN	ITGA3	IMMP2L	TP63	KIT	RGS2	SERPINF1	SOS1	SLC6A4	ASPM	CD9	SOX8	HEXB	THRB	TPGS1	SPATA6	EDN1	MYCBPAP	NODAL	SIRT1	CCNB1	H3-3B	TAF7L	SGPL1	SLC9C1	PIWIL2	QKI	ACRBP	CATSPERG	CDYL	LIMK2	ARID4A	SLC4A2	PARP11	IZUMO1R	ZNF35	ZFP41	MORN2
GO SIGNAL TRANSDUCTION BY PROTEIN PHOSPHORYLATION	1064	The chemical reactions and pathways involving lipids, as carried out by individual cells. [GOC:jl]	47	0.0442	9e-08	2.34E-5	ARF1	HTRA2	PRKAA2	AGPS	CAV1	SESN2	TNFRSF1A	PIGU	MTMR2	KIT	PCSK9	PLCG1	PIK3CB	LYPLA2	SOCS2	PPARG	HEXB	WASHC1	CCL21	PLEK	INPPL1	EDN1	GAL3ST4	SIRT1	MVK	PLA2G5	ERFE	SGPL1	PIP5KL1	ALDH1A1	PDK3	QKI	ACSM6	GK	MVD	HADHB	PTGDS	CYP3A5	TBXAS1	PRXL2B	CPT1C	PIGF	PIK3C2B
GO RESPONSE TO ENDOGENOUS STIMULUS	1721	Any process that results in a change in state or activity of a cell or an organism (in terms of movement, secretion, enzyme production, gene expression, etc.) as a result of a stimulus arising within the organism. [GOC:sm]	64	0.0372	2.42E-7	5.7E-5	HSPA5	BBS4	PARD3	USP9X	PTN	ITGA3	CTNNA1	MMP14	SDCBP	VAMP2	PRKAA2	APPL1	STRADB	NPC1	UBE2D1	CAV1	GNAI1	TP63	SESN2	LAMTOR2	KIT	PCSK9	PLCG1	FZD1	ILK	SERPINF1	KIDINS220	SOS1	SLC6A4	BCHE	WNT8B	SOCS2	PPARG	CD9	THRB	ADRB2	CYC1	CCL21	INPPL1	EDN1	HCRTR1	HTR1F	NODAL
GO POSITIVE REGULATION OF INTRACELLULAR SIGNAL TRANSDUCTION	1033	The chemical reactions and pathways involving organophosphates, any phosphate-containing organic compound. [ISBN:0198506732]	45	0.0436	2.5E-7	5.7E-5	ARF1	NUP85	PRKAA2	SEH1L	RAE1	PIGU	MTMR2	KIT	PCSK9	PLCG1	PIK3CB	SOCS2	HEXB	WASHC1	ADORA2B	CYC1	CCL21	PLEK	INPPL1	GUCY1B1	MVK	CDA	JMJD8	PLA2G5	PGAM4	PIP5KL1	ALDH1A1	PDK3	ACSM6	GK	MVD	HADHB	APRT	GALK1	PFAS	GFPT1	CTPS1	NUDT5	DCK	PUDP	ENTPD2	PIGF	PIK3C2B
GO POSITIVE REGULATION OF PROTEIN METABOLIC PROCESS	1724	Any process that activates or increases the frequency, rate or extent of the chemical reactions and pathways involving a protein. [GOC:ai]	64	0.0371	2.57E-7	5.7E-5	HSPA5	HTRA2	MMP14	SDCBP	ANXA9	PRKAA2	STRADB	SGSM3	OAZ1	UBE2D1	CAV1	PPP1R15A	TNFRSF1A	LAMTOR2	NHLRC1	KIT	PCSK9	FZD1	ILK	EFNA3	SEMA7A	KIDINS220	PIK3CB	IST1	ERBB3	PPARG	HAND2	GPR183	GSDME	ADRB2	ADORA2B	AKTIP	CCL21	F2RL1	EDN1	HCRTR1	MBP	AMER1	NODAL	CCL26	SIRT1	IGFBP3	BMPER
GO REGULATION OF PROTEIN MODIFICATION PROCESS	1880	Any process that modulates the frequency, rate or extent of the covalent alteration of one or more amino acid residues within a protein. [GOC:mah, GOC:tb]	68	0.0362	2.75E-7	5.9E-5	HSPA5	PARD3	SYNGAP1	PTN	SDCBP	ANXA9	PRKAA2	STRADB	B3GAT3	UBE2D1	CAV1	SESN2	PPP1R15A	TNFRSF1A	LAMTOR2	NHLRC1	CTCF	KIT	EPHB1	ADARB1	FZD1	ILK	RGS2	SEMA7A	KIDINS220	PIK3CB	LIMK1	ERBB3	HAND2	GPR183	GSDME	WASHC1	ADRB2	ADORA2B	AKTIP	CCL21	F2RL1	EDN1	HCRTR1	AMER1	NODAL	CCL26	DEPTOR
GO REGULATION OF CELLULAR COMPONENT MOVEMENT	1107	Any process that modulates the frequency, rate or extent of the movement of a cellular component. [GOC:ai, GOC:dph, GOC:jl]	47	0.0425	2.82E-7	5.9E-5	HSPA5	BBS4	SYNE2	PTN	ITGA3	CTNNA1	LRIG2	MMP14	SDCBP	APPL1	CAV1	KIT	CAMK2B	PLCG1	ADARB1	PTPRO	ILK	SEMA7A	SERPINF1	ZSWIM5	ADGRG1	ERBB3	PPARG	CD9	GPR183	WASHC1	CCL21	F2RL1	ARPIN	EDN1	NODAL	CCL26	TRPM4	SOD2	SIRT1	IGFBP3	BMPER	MIR29A	MAZ	FBLN1	DUSP1	KITLG	DOCK1
GO PROTEIN PHOSPHORYLATION	1994	The process of introducing a phosphate group on to a protein. [GOC:hb]	70	0.0351	5.41E-7	9.94E-5	PARD3	SYNGAP1	SDCBP	ANXA9	PRKAA2	STRADB	CAV1	SKP1	SESN2	TNFRSF1A	LAMTOR2	NHLRC1	KIT	SPTBN5	EPHB1	CAMK2B	ADARB1	FZD1	ILK	RGS2	SEMA7A	KIDINS220	SOS1	PIK3CB	LIMK1	ERBB3	HAND2	GPR183	GSDME	CIT	ADRB2	ADORA2B	AKTIP	CCL21	F2RL1	EDN1	HCRTR1	MBP	NODAL	CCL26	GRK6	DEPTOR	SIRT1
GO RESPONSE TO HORMONE	994	Any process that results in a change in state or activity of a cell or an organism (in terms of movement, secretion, enzyme production, gene expression, etc.) as a result of a hormone stimulus. [GOC:jl]	43	0.0433	5.58E-7	0.0001	BBS4	PTN	ITGA3	MMP14	VAMP2	PRKAA2	APPL1	NPC1	CAV1	GNAI1	TP63	SESN2	KIT	PCSK9	SERPINF1	SOS1	SLC6A4	BCHE	WNT8B	SOCS2	PPARG	THRB	CYC1	CCL21	INPPL1	EDN1	HCRTR1	NODAL	GAL	CBFB	SIRT1	DUSP1	RGS9	ZBTB7B	H3-3B	ERFE	SPARC	APRT	CATSPERG	NCOA6	ATP6V0A4	STAT4	ZNF106
GO REGULATION OF MAPK CASCADE	1429	Any process that activates or increases the activity of an enzyme. [GOC:ebc, GOC:jl, GOC:tb, GOC:vw]	55	0.0385	6.2E-7	1.09E-4	ARF1	HTRA2	SYNGAP1	STRADB	SGSM3	B3GAT3	CAV1	PPP1R15A	LAMTOR2	ARHGEF16	TOR1AIP1	TOR1AIP2	KIT	PLCG1	ILK	EFNA3	RGS2	KIDINS220	SOS1	PIK3CB	ERBB3	PPARG	ADRB2	ADORA2B	CCL21	PLEK	F2RL1	EDN1	STXBP5L	MBP	NODAL	CCL26	ARHGAP42	SIRT1	FBLN1	ARRDC3	CARD8	DEPDC5	RGS9	HIP1R	CCNB1	ADRM1	KITLG
GO REGULATION OF PHOSPHORYLATION	767	Any process that activates or increases the frequency, rate or extent of hydrolase activity, the catalysis of the hydrolysis of various bonds. [GOC:ai]	36	0.0469	7.32E-7	1.23E-4	HTRA2	SYNGAP1	SGSM3	CAV1	PPP1R15A	ARHGEF16	TOR1AIP1	TOR1AIP2	KIT	PLCG1	EFNA3	RGS2	SOS1	PPARG	CCL21	PLEK	F2RL1	STXBP5L	MBP	NODAL	CCL26	ARHGAP42	SIRT1	FBLN1	CARD8	DEPDC5	RGS9	HIP1R	ADRM1	PLA2G5	RASGRP4	SIPA1L2	ARHGAP23	DOCK1	ALDH1A1	TBC1D19
GO REGULATION OF CELL DEATH	1748	Any process that modulates the rate or frequency of cell death. Cell death is the specific activation or halting of processes within a cell so that its vital functions markedly cease, rather than simply deteriorating gradually over time, which culminates in cell death. [GOC:dph, GOC:tb]	63	0.0360	8.7E-7	1.4E-4	HSPA5	HTRA2	SYNGAP1	PTN	CTNNA1	PRKAA2	STRADB	NPC1	CAV1	RAPSN	TP63	DDIT3	TNFRSF1A	ARHGEF16	ANKRD13C	KIT	PCSK9	EPHB1	PLCG1	FZD1	ILK	SERPINF1	SOS1	PIK3CB	TNFRSF12A	ERBB3	SOCS2	PPARG	EYA1	HAND2	GSDME	SOX8	NDRG1	CCL21	EDN1	NODAL	GAL	SOD2	CTH	DEPTOR	SIRT1	IGFBP3	MIR29A
GO MEMBRANE ORGANIZATION	1267	Any process that modulates the frequency, rate or extent of a process involved in the formation, arrangement of constituent parts, or disassembly of an organelle. [GOC:mah]	50	0.0395	1e-06	1.54E-4	ARF1	BBS4	SYNE2	HTRA2	SDCBP	ANXA9	PRKAA2	TRAPPC12	RAE1	GNAI1	TP63	PARP3	CTCF	SPTBN5	CEP120	PTPRS	ILK	LIMK1	SDCCAG8	CIT	WASHC1	ADRB2	WHAMMP3	HMGA1	VDAC3	CCL21	PLEK	F2RL1	ARPIN	EDN1	CCL26	CLTRN	SIRT1	DUSP1	ZBTB7B	HIP1R	ACTR3C	VILL	KANK4	CCNB1	H3-3B	H1-2	UBE2N
[truncated: 43 more columns]
