# Supplementary material for: A Novel Class of FKBP12 Ligands Rescues Premature Aging Phenotypes Associated with Myotonic Dystrophy Type 1
Source: Cells. 2024 Nov 22;13(23):1939. doi: 10.3390/cells13231939 (PMC11639790; doi:10.3390/cells13231939)
Supplement: Supplementary file 1 [file cells-13-01939-s001.zip › Supp Table 3.xlsx]

## Sheet: overlap
Gene Set Name
GO CELLULAR MACROMOLECULE LOCALIZATION	NUP62	SNX9	SOX9	HSP90AB1	AXIN2	CSNK2A2	AKAP8L	PKIA	UHMK1	TTK	ZFP36L1	SMAD3	CHMP4A	RPL24	RPA1	ARL2	CENPA	MZT1	ARF6	BCL2L11	BARD1	HNRNPU	TPR	SPAG5	KATNB1	SETD2	SUN2	RAB11FIP3	KIF3A	ZNF385A	LAMTOR5	PAF1	GAS2L1	BOD1	RTKN	KIAA0753	BANP	PRKN	CLU	SQSTM1	ANGPT1	EIF2AK3	DMD	LRP4	DNAJC27	ERP29	ATG13	ATP13A2	DLG2
GO CELL CYCLE	NUP62	SNX9	SOX9	HSP90AB1	AXIN2	CSNK2A2	AKAP8L	PKIA	UHMK1	TTK	ZFP36L1	SMAD3	CHMP4A	RPL24	RPA1	ARL2	CENPA	MZT1	ARF6	BCL2L11	BARD1	HNRNPU	TPR	SPAG5	KATNB1	SETD2	SUN2	RAB11FIP3	KIF3A	ZNF385A	LAMTOR5	PAF1	GAS2L1	BOD1	RTKN	KIAA0753	BANP	RHOA	MEN1	CDKN1B	TFAP4	PSMC5	ERCC2	PRKAG1	NEK6	FGFR1	CCL2	SPRY1	IQGAP3
GO PROTEIN PHOSPHORYLATION	NUP62	SNX9	SOX9	HSP90AB1	AXIN2	CSNK2A2	AKAP8L	PKIA	UHMK1	TTK	ZFP36L1	PRKN	CLU	SQSTM1	ANGPT1	EIF2AK3	DMD	LRP4	DNAJC27	ERP29	ATG13	ATP13A2	DLG2	LRP1	AR	BRAF	MUSK	OBSCN	SHANK3	PPP2R5A	RHOA	MEN1	CDKN1B	TFAP4	PSMC5	ERCC2	PRKAG1	NEK6	FGFR1	CCL2	SPRY1	IQGAP3	THBS1	CALM1	MIR424	CDK2	LRP5	DBF4	CCND3
GO PROTEIN CONTAINING COMPLEX ASSEMBLY	NUP62	SNX9	SOX9	HSP90AB1	AXIN2	SMAD3	CHMP4A	RPL24	RPA1	ARL2	CENPA	MZT1	ARF6	BCL2L11	PRKN	CLU	SQSTM1	ANGPT1	EIF2AK3	DMD	LRP4	MIEF2	STXBP1	STX5	AP2B1	VAMP7	SEC16A	IDE	OXA1L	TYSND1	COX18	SAMM50	KPNA3	PICALM	TM9SF4	SEC24A	RAB1A	YTHDC1	BAD	RIPOR2	TCP1	CCT3	SCIN	SHANK1	SH3PXD2B	XPA	TLN1	GLRB	RHOA
GO CELL CYCLE PROCESS	NUP62	SNX9	SOX9	HSP90AB1	AXIN2	CSNK2A2	AKAP8L	PKIA	UHMK1	TTK	ZFP36L1	SMAD3	CHMP4A	RPL24	RPA1	ARL2	CENPA	MZT1	BARD1	HNRNPU	TPR	SPAG5	KATNB1	SETD2	SUN2	RAB11FIP3	KIF3A	ZNF385A	LAMTOR5	PAF1	GAS2L1	BOD1	RTKN	KIAA0753	RHOA	MEN1	CDKN1B	TFAP4	PSMC5	ERCC2	PRKAG1	NEK6	FGFR1	CCL2	SPRY1	IQGAP3	THBS1	CALM1	MIR424
GO INTRACELLULAR TRANSPORT	NUP62	SNX9	CSNK2A2	AKAP8L	PKIA	UHMK1	SMAD3	CHMP4A	RPL24	ARF6	BARD1	HNRNPU	TPR	SPAG5	KATNB1	SETD2	SUN2	RAB11FIP3	KIF3A	PRKN	CLU	SQSTM1	ANGPT1	DNAJC27	ERP29	ATG13	ATP13A2	DLG2	MIEF2	STXBP1	STX5	AP2B1	VAMP7	SEC16A	IDE	OXA1L	TYSND1	COX18	SAMM50	KPNA3	PICALM	TM9SF4	SEC24A	RAB1A	YTHDC1	RNF31	GDI1	WLS	BAG3
GO REGULATION OF INTRACELLULAR SIGNAL TRANSDUCTION	NUP62	SOX9	HSP90AB1	RPA1	ARF6	BCL2L11	BARD1	ZNF385A	LAMTOR5	BANP	PRKN	CLU	SQSTM1	ANGPT1	EIF2AK3	DMD	DNAJC27	ERP29	LRP1	AR	BRAF	MUSK	OBSCN	BAD	RIPOR2	RNF31	GDI1	WLS	F11R	BCL3	WRN	RHOA	MEN1	PRKAG1	NEK6	FGFR1	CCL2	SPRY1	IQGAP3	THBS1	CALM1	MIR424	CDK2	TIMP2	CAMK2N1	TAF6	KLHL22	RAD1	USP47
GO REGULATION OF ORGANELLE ORGANIZATION	NUP62	SNX9	AXIN2	CSNK2A2	AKAP8L	TTK	SMAD3	CHMP4A	ARL2	ARF6	BCL2L11	HNRNPU	TPR	SPAG5	KATNB1	PAF1	GAS2L1	PRKN	CLU	SQSTM1	ATG13	ATP13A2	LRP1	SHANK3	MIEF2	STXBP1	STX5	BAD	TCP1	CCT3	SCIN	SHANK1	SH3PXD2B	RNF31	BAG3	PARL	RAB33B	SUPT6H	CHTOP	F11R	CCT5	RHOA	CDKN1B	NEK6	LRP5	BAK1	DCTN1	ACTR2	FSD1
GO REGULATION OF PHOSPHORUS METABOLIC PROCESS	NUP62	SNX9	SOX9	HSP90AB1	AXIN2	AKAP8L	PKIA	TTK	SMAD3	BARD1	HNRNPU	TPR	BOD1	PRKN	CLU	SQSTM1	ANGPT1	EIF2AK3	DMD	LRP4	DNAJC27	ERP29	ATG13	DLG2	LRP1	AR	BRAF	MUSK	PPP2R5A	BAD	RHOA	MEN1	CDKN1B	TFAP4	PRKAG1	FGFR1	CCL2	SPRY1	IQGAP3	THBS1	CALM1	MIR424	LRP5	DBF4	CCND3	BCCIP	CCND2	CCNG1	CCNI
GO MITOTIC CELL CYCLE	NUP62	SNX9	AKAP8L	PKIA	TTK	ZFP36L1	SMAD3	CHMP4A	RPL24	RPA1	CENPA	MZT1	HNRNPU	TPR	SPAG5	KATNB1	SETD2	SUN2	ZNF385A	BOD1	RTKN	RHOA	MEN1	CDKN1B	TFAP4	PSMC5	ERCC2	NEK6	FGFR1	CCL2	SPRY1	IQGAP3	CDK2	LRP5	DBF4	CCND3	BCCIP	CCND2	CCNG1	CCNI	CTDSP2	RPS6KB1	PSME4	PSME2	BIRC5	TIMP2	CDK11B	DCTN1	KHDRBS1
GO PROTEIN LOCALIZATION TO ORGANELLE	NUP62	SOX9	CSNK2A2	PKIA	TTK	SMAD3	CHMP4A	RPL24	RPA1	ARL2	CENPA	ARF6	BCL2L11	BARD1	HNRNPU	TPR	SPAG5	SETD2	SUN2	RAB11FIP3	LAMTOR5	PAF1	GAS2L1	BOD1	RTKN	KIAA0753	BANP	PRKN	CLU	ANGPT1	EIF2AK3	ATG13	ATP13A2	DLG2	OBSCN	AP2B1	VAMP7	SEC16A	IDE	OXA1L	TYSND1	COX18	SAMM50	KPNA3	BAD	TCP1	CCT3	XPA	RNF31
GO POSITIVE REGULATION OF CELLULAR BIOSYNTHETIC PROCESS	NUP62	SOX9	HSP90AB1	AKAP8L	UHMK1	SMAD3	HNRNPU	PAF1	BANP	PRKN	CLU	SQSTM1	EIF2AK3	AR	PICALM	TCP1	CCT3	SUPT6H	ZIC1	MYO6	UPF3B	BCL3	CCT5	WRAP53	COL1A1	TP53INP2	RHOA	MEN1	TFAP4	PSMC5	ERCC2	FGFR1	THBS1	CDK2	LRP5	DBF4	RPS6KB1	ACTR2	KHDRBS1	GOLGA2	RUVBL1	RFC2	APEX1	MTA3	ZBTB17	FOXC1	STAT5B	E2F5	CCAR1
GO REGULATION OF CELL CYCLE	NUP62	SOX9	HSP90AB1	AXIN2	CSNK2A2	PKIA	UHMK1	TTK	ZFP36L1	SMAD3	RPL24	BCL2L11	BARD1	HNRNPU	TPR	SPAG5	SETD2	RAB11FIP3	ZNF385A	LAMTOR5	PAF1	GAS2L1	RHOA	MEN1	CDKN1B	TFAP4	PSMC5	ERCC2	PRKAG1	NEK6	FGFR1	CCL2	THBS1	CALM1	MIR424	CDK2	LRP5	DBF4	CCND3	BCCIP	CCND2	CCNG1	CCNI	CTDSP2	RPS6KB1	PSME4	PSME2	TIMP2	CAMK2N1
GO NEGATIVE REGULATION OF NUCLEOBASE CONTAINING COMPOUND METABOLIC PROCESS	SOX9	AXIN2	PKIA	SMAD3	BARD1	HNRNPU	TPR	PAF1	PRKN	SQSTM1	AR	BAG3	BCL3	MEN1	CDKN1B	TFAP4	PSMC5	FGFR1	CDK2	CCND3	BIRC5	HEXIM2	KHDRBS1	USP47	CNOT1	TRIM37	APEX1	MTA3	RECQL5	CBX3	FOXC1	E2F5	CCAR1	CASP8AP2	FOXO1	PTPN2	WWTR1	H1-1	KMT2A	H1-10	TRPV1	YAP1	MITF	ZBTB1	H3C1	H3C12	BAZ2A	TFIP11	POLQ
GO CHROMOSOME ORGANIZATION	NUP62	SOX9	HSP90AB1	AXIN2	AKAP8L	TTK	CHMP4A	RPA1	CENPA	HNRNPU	TPR	SPAG5	KATNB1	SETD2	PAF1	BOD1	BANP	TCP1	CCT3	XPA	SUPT6H	CHTOP	WRN	CCT5	WRAP53	MEN1	ERCC2	NEK6	CDK2	PSME4	TAF6	RUVBL1	MIS18A	MIS18BP1	KLHL22	RFC2	TRIM37	APEX1	MTA3	UBE2E1	RECQL5	GEM	PRIM1	CBX3	ANKRD31	POLD4	LIG4	SPIN1	CAMK2D
GO NEGATIVE REGULATION OF RNA BIOSYNTHETIC PROCESS	SOX9	PKIA	SMAD3	HNRNPU	TPR	PAF1	PRKN	SQSTM1	AR	BAG3	BCL3	MEN1	CDKN1B	TFAP4	PSMC5	FGFR1	CDK2	CCND3	BIRC5	HEXIM2	KHDRBS1	USP47	CNOT1	TRIM37	APEX1	MTA3	RECQL5	CBX3	FOXC1	E2F5	CCAR1	CASP8AP2	FOXO1	PTPN2	WWTR1	H1-1	H1-10	TRPV1	YAP1	MITF	ZBTB1	H3C1	H3C12	BAZ2A	SF1	TRPS1	TLE2	NRDE2	ARHGAP35
GO REGULATION OF PROTEIN MODIFICATION PROCESS	NUP62	SNX9	SOX9	HSP90AB1	AXIN2	AKAP8L	PKIA	TTK	PAF1	BOD1	PRKN	CLU	SQSTM1	ANGPT1	EIF2AK3	DMD	LRP4	DNAJC27	ERP29	ATG13	LRP1	AR	BRAF	MUSK	PPP2R5A	RAB1A	SUPT6H	CHTOP	RHOA	MEN1	CDKN1B	TFAP4	PRKAG1	FGFR1	CCL2	SPRY1	IQGAP3	THBS1	CALM1	MIR424	LRP5	DBF4	CCND3	BCCIP	CCND2	CCNG1	CCNI	CTDSP2	TIMP2
GO RNA PROCESSING	AKAP8L	ZFP36L1	SMAD3	BARD1	HNRNPU	PAF1	YTHDC1	SUPT6H	CHTOP	RPS24	RPS21	UPF3B	EXOSC3	ERCC2	CDK11B	KHDRBS1	SYF2	CCAR1	INTS7	UTP14C	RTRAF	RBPMS	NOP2	TFIP11	SF1	SF3A2	RBM5	SNU13	RRP7A	PTBP1	IVNS1ABP	SNW1	RNF20	PPP1R8	SAFB	RBM15	WDR75	LAGE3	RBFOX2	RBM42	BUD23	SNRNP70	PUS7	TUT4	ERI1	MBNL3	VIRMA	ZC3H13	RNGTT
GO REGULATION OF PHOSPHORYLATION	NUP62	SNX9	SOX9	HSP90AB1	AXIN2	AKAP8L	PKIA	TTK	BARD1	HNRNPU	TPR	PRKN	CLU	SQSTM1	ANGPT1	EIF2AK3	DMD	LRP4	DNAJC27	ERP29	ATG13	LRP1	AR	BRAF	MUSK	PPP2R5A	BAD	RHOA	MEN1	CDKN1B	TFAP4	PRKAG1	FGFR1	CCL2	SPRY1	IQGAP3	THBS1	CALM1	MIR424	LRP5	DBF4	CCND3	BCCIP	CCND2	CCNG1	CCNI	CTDSP2	TIMP2	CAMK2N1
GO POSITIVE REGULATION OF NUCLEOBASE CONTAINING COMPOUND METABOLIC PROCESS	NUP62	SOX9	HSP90AB1	AKAP8L	ZFP36L1	SMAD3	HNRNPU	PAF1	BANP	PRKN	SQSTM1	EIF2AK3	AR	PICALM	TCP1	CCT3	SUPT6H	ZIC1	MYO6	BCL3	WRN	CCT5	WRAP53	COL1A1	TP53INP2	EXOSC3	MEN1	TFAP4	PSMC5	ERCC2	CDK2	LRP5	ACTR2	RUVBL1	RFC2	CNOT1	APEX1	MTA3	ZBTB17	ANKRD31	FOXC1	STAT5B	E2F5	CCAR1	SPIN1	PTK2B	TGFB3	FOXO1	HMGB4
GO CYTOSKELETON ORGANIZATION	NUP62	SNX9	SOX9	TTK	SMAD3	ARL2	CENPA	MZT1	ARF6	HNRNPU	TPR	SPAG5	KATNB1	SETD2	SUN2	KIF3A	GAS2L1	RTKN	KIAA0753	PRKN	DMD	LRP1	OBSCN	SHANK3	SCIN	SHANK1	SH3PXD2B	TLN1	TTC26	F11R	SYNE1	CNTNAP1	RHOA	CDKN1B	NEK6	CCL2	SPRY1	CDK2	BCCIP	BIRC5	DCTN1	ACTR2	GOLGA2	FSD1	TUBGCP5	TUBGCP4	ALMS1	CUL7	POC1A
GO NEGATIVE REGULATION OF BIOSYNTHETIC PROCESS	SOX9	PKIA	ZFP36L1	SMAD3	HNRNPU	TPR	PAF1	PRKN	SQSTM1	EIF2AK3	AR	BAG3	BCL3	RHOA	MEN1	CDKN1B	TFAP4	PSMC5	FGFR1	CDK2	CCND3	BIRC5	HEXIM2	KHDRBS1	USP47	CNOT1	TRIM37	APEX1	MTA3	CNOT10	RECQL5	CBX3	FOXC1	MIR134	E2F5	CCAR1	CASP8AP2	FOXO1	PTPN2	MIR145	MIR218-2	WWTR1	H1-1	H1-10	TRPV1	YAP1	MITF	ZBTB1	H3C1
GO POSITIVE REGULATION OF CELLULAR COMPONENT ORGANIZATION	NUP62	SNX9	SOX9	CSNK2A2	AKAP8L	SMAD3	RPA1	ARL2	ARF6	BCL2L11	HNRNPU	TPR	SPAG5	KATNB1	PAF1	PRKN	CLU	ANGPT1	LRP4	ATG13	LRP1	AR	MUSK	SHANK3	MIEF2	AP2B1	VAMP7	IDE	BAD	RIPOR2	TCP1	CCT3	SCIN	SHANK1	SH3PXD2B	XPA	RNF31	GDI1	CHTOP	TMEM30A	CCT5	CLSTN1	RHOA	CDKN1B	PSMC5	ERCC2	FGFR1	LRP5	BAK1
GO REGULATION OF CELLULAR LOCALIZATION	NUP62	HSP90AB1	CSNK2A2	AKAP8L	PKIA	UHMK1	ZFP36L1	SMAD3	ARF6	BARD1	HNRNPU	TPR	SPAG5	SETD2	PRKN	SQSTM1	ANGPT1	EIF2AK3	DMD	LRP4	DNAJC27	ATG13	ATP13A2	LRP1	AR	PPP2R5A	MIEF2	STXBP1	AP2B1	VAMP7	SEC16A	PICALM	TM9SF4	BAD	RIPOR2	TCP1	CCT3	RNF31	GDI1	BAG3	PARL	SUPT6H	ZIC1	TMEM30A	RANGAP1	CCT5	WRAP53	NUMB	GPC4
GO PEPTIDE METABOLIC PROCESS	SNX9	SOX9	HSP90AB1	CSNK2A2	SMAD3	BARD1	BANP	PRKN	CLU	SQSTM1	ATP13A2	LRP1	STX5	AP2B1	IDE	BAG3	TMEM129	HERC2	GPC4	TP53INP2	CDKN1B	PSMC5	CDK2	PSME4	PSME2	TIMP2	KLHL22	USP47	CDC26	CUL7	UBE2E1	HYAL1	HMMR	FBXL3	FBXL8	PTK2B	UBE2K	FOXO1	WWTR1	USP15	SLC9A1	LAPTM4B	WDR91	SNX12	UBE2O	MVB12A	NR1D1	XBP1	BAG5
GO CELL CYCLE PHASE TRANSITION	NUP62	TTK	ARL2	CENPA	MZT1	TPR	SPAG5	KATNB1	SETD2	SUN2	KIF3A	GAS2L1	KIAA0753	DLG2	VAMP7	RAB1A	BAG3	TTC26	SNAPIN	KIF13B	KIF5A	KIF1B	RHOA	CDKN1B	NEK6	SPRY1	CDK2	BCCIP	BIRC5	DCTN1	ACTR2	GOLGA2	FSD1	TUBGCP5	TUBGCP4	ALMS1	STAG1	CUL7	POC1A	CDK2AP2	TRIM37	HAUS7	OFD1	SLC16A1	KIZ	TUBA1B	EML4	CCDC88C	MAP3K11
GO POSITIVE REGULATION OF MOLECULAR FUNCTION	SNX9	HSP90AB1	SMAD3	ARF6	BCL2L11	HNRNPU	PRKN	CLU	ANGPT1	EIF2AK3	DMD	ERP29	ATG13	LRP1	AR	BRAF	SHANK3	PICALM	RAB1A	BAD	RIPOR2	TCP1	SH3PXD2B	RNF31	GDI1	CHTOP	RANGAP1	RGPD6	ARL1	CHML	TBC1D15	F11R	WRN	WRAP53	DCP1A	RHOA	MEN1	CDKN1B	TFAP4	ERCC2	PRKAG1	FGFR1	CCL2	IQGAP3	THBS1	CALM1	DBF4	CCND3	CCND2
GO REGULATION OF TRANSFERASE ACTIVITY	NUP62	SNX9	HSP90AB1	PKIA	HNRNPU	PRKN	CLU	ANGPT1	ERP29	ATG13	BRAF	PPP2R5A	RAB1A	BAD	TCP1	WRAP53	RHOA	MEN1	CDKN1B	TFAP4	PRKAG1	FGFR1	SPRY1	IQGAP3	THBS1	CALM1	LRP5	DBF4	CCND3	BCCIP	CCND2	CCNG1	CCNI	CAMK2N1	HEXIM2	CCNYL1	HERC5	GOLGA2	RFC2	PTK2B	RICTOR	RASIP1	AIDA	TGFB3	CSF1R	SMCR8	PTPN2	IRS2	PTPRJ
GO RESPONSE TO ENDOPLASMIC RETICULUM STRESS	BCL2L11	PRKN	CLU	EIF2AK3	ERP29	SEC16A	TLN1	TMEM129	CCL2	THBS1	CTDSP2	BAK1	DCTN1	CUL7	ZBTB17	UBE2K	PTPN2	TNFRSF10B	NIBAN1	PPP1R15B	OPA1	VAPB	CREB3L1	XBP1	CEBPB	CREBRF	SCAMP5	UFL1	USP13	USP14	BFAR	FBXO27	FOXRED2	EXTL1	TBL2	CANX	FKBP14
GO CELLULA AMIDE METABOLIC PROCESS	SNX9	SOX9	HSP90AB1	AXIN2	CSNK2A2	ZFP36L1	SMAD3	RPL24	BARD1	HNRNPU	BANP	PRKN	CLU	SQSTM1	ATP13A2	LRP1	STX5	AP2B1	IDE	BAG3	RPS24	RPS21	RPL9	RPL34	UPF3B	TMEM129	HERC2	GPC4	DCP1A	TP53INP2	EXOSC3	CDKN1B	PSMC5	CALM1	CDK2	PSME4	PSME2	TIMP2	KLHL22	USP47	CNOT1	CDC26	CUL7	APEX1	UBE2E1	CNOT10	HYAL1	HMMR	FBXL3
GO HOMEOSTATIC PROCESS	SOX9	HSP90AB1	ZFP36L1	SMAD3	RPA1	BCL2L11	BARD1	HNRNPU	PRKN	DMD	ATP13A2	LRP1	SHANK3	IDE	PICALM	TM9SF4	SEC24A	BAD	TCP1	CCT3	BAG3	RPS24	SNAPIN	WRN	CCT5	WRAP53	HK1	TP53INP2	RAB11FIP5	ATP2C2	MEN1	ERCC2	CCL2	CALM1	LRP5	BAK1	DCTN1	ALMS1	RFC2	APEX1	PRIM1	POLD4	SLC16A1	CYP26B1	FOXC1	STAT5B	PTK2B	UBE2K	CSF1R
GO SKELETAL SYSTEM DEVELOPMENT	SOX9	AXIN2	SMAD3	SETD2	ZNF385A	EIF2AK3	SCIN	SH3PXD2B	RAB33B	COL1A1	RHOA	FGFR1	LRP5	POC1A	HYAL1	CYP26B1	FOXC1	TGFB3	FGFR3	CHI3L1	GDF11	THPO	NDST1	BMPR1A	TMEM119	LOX	FAM20C	TRAPPC2	TRPS1	FGFRL1	ATP7A	HOXB4	ALX1	MAF	EN1	ETS2	HOXA3	HOXC11	RAI1	SLC9B2	BGN	EXTL1	LTBP3	CSGALNACT1	PAPPA2	ALPL	FREM1	SLC38A10	CDH11
GO REGULATION OF PROTEIN LOCALIZATION	NUP62	SNX9	CSNK2A2	AKAP8L	PKIA	UHMK1	SMAD3	CHMP4A	RPL24	ARF6	BARD1	HNRNPU	TPR	KATNB1	SETD2	KIF3A	PRKN	CLU	ANGPT1	DNAJC27	ERP29	ATG13	ATP13A2	DLG2	MIEF2	STX5	AP2B1	VAMP7	SEC16A	IDE	OXA1L	TYSND1	COX18	SAMM50	KPNA3	TM9SF4	SEC24A	RAB1A	YTHDC1	RNF31	GDI1	WLS	BAG3	PARL	RAB33B	SUPT6H	CHTOP	ZIC1	TMEM30A
GO ORGANONITROGEN COMPOUND BIOSYNTHETIC PROCESS	CSNK2A2	UHMK1	ZFP36L1	RPL24	TPR	ZNF385A	ANGPT1	EIF2AK3	DMD	OXA1L	SEC24A	RPS24	RPS21	RPL9	RPL34	AGK	UPF3B	FUT10	ZDHHC7	BCL3	GPC4	RHOA	THBS1	RPS6KB1	KHDRBS1	GOLGA2	CNOT1	CNOT10	HYAL1	GSPT1	STAT5B	MIR134	PTK2B	MIR145	MIR218-2	NDST1	GCN1	NIBAN1	ADCY9	ADCY3	PPP1R15B	DGUOK	UQCC3	ATPSCKMT	VAPB	PGAP1	TRAP1	GUCY1A2	CANT1
GO SMALL MOLECULE METABOLIC PROCESS	NUP62	TPR	PRKN	ANGPT1	DLG2	TYSND1	BAD	ECH1	FUT10	HK1	RHOA	PSMC5	PRKAG1	FGFR1	CALM1	LRP5	PSME4	PSME2	HYAL1	HMMR	SLC16A1	CYP26B1	STAT5B	PTK2B	FOXO1	PTPN2	IRS2	C1QTNF1	PLCE1	NDST1	IGFBP4	ADCY9	ADCY3	DGUOK	OPA1	SLC9A1	SYNJ1	PTGES3	UQCC3	GNMT	ATPSCKMT	NR1D1	XBP1	GUCY1A2	SCARB1	ZBTB20	ATP7A	PDPR	IPPK
GO POSITIVE REGULATION OF CATALYTIC ACTIVITY	NUP62	SOX9	HSP90AB1	AXIN2	TTK	SMAD3	BCL2L11	ZNF385A	LAMTOR5	PRKN	SQSTM1	ANGPT1	DNAJC27	ERP29	LRP1	AR	BRAF	MUSK	SHANK3	STXBP1	VAMP7	BAD	SHANK1	RNF31	WLS	MYRIP	F11R	COL1A1	CNTNAP1	CLSTN1	TSPAN14	RHOA	MEN1	TFAP4	PSMC5	NEK6	FGFR1	CCL2	IQGAP3	THBS1	CALM1	PSME4	PSME2	TIMP2	BAK1	KHDRBS1	RUVBL1	KLHL22	USP47
GO REGULATION OF CELL CYCLE PROCESS	NUP62	SOX9	HSP90AB1	AXIN2	CSNK2A2	PKIA	TTK	ZFP36L1	HNRNPU	TPR	SPAG5	SETD2	RAB11FIP3	ZNF385A	PAF1	RHOA	MEN1	CDKN1B	TFAP4	PSMC5	ERCC2	NEK6	FGFR1	CCL2	CALM1	MIR424	CDK2	LRP5	DBF4	CCND3	CCND2	CTDSP2	PSME4	PSME2	DCTN1	FSD1	KNTC1	RNF112	ALMS1	KLHL22	RAD1	USP47	CNOT1	STAG1	MAD1L1	CDC26	CUL7	POC1A	CDK2AP2
GO REGULATION OF MITOTIC CELL CYCLE	NUP62	SNX9	CHMP4A	CENPA	ARF6	HNRNPU	TPR	SPAG5	KATNB1	SETD2	RAB11FIP3	BOD1	RTKN	NUMB	RHOA	ERCC2	NEK6	FGFR1	CALM1	CDK2	CCND3	CCND2	CCNG1	BIRC5	CDK20	DCTN1	ACTR2	GOLGA2	FSD1	KNTC1	RUVBL1	MIS18A	MIS18BP1	KLHL22	STAG1	MAD1L1	CDC26	CUL7	CDK2AP2	CNTRL	HAUS7	RECQL5	LIG1	KLHDC8B	KLHL13	NOX5	TUBA1B	LIG4	TTC28
GO REGULATION OF STABLISHMENT OF PROTEIN LOCALIZATION	NUP62	CHMP4A	CENPA	HNRNPU	SPAG5	KATNB1	KIF3A	BOD1	PRKN	DMD	LRP1	STX5	VAMP7	SEC16A	PICALM	SEC24A	RAB1A	BAD	SNAPIN	KIF5A	KIF1B	RAB11FIP5	SPRY1	CALM1	LRP5	BCCIP	BAK1	DCTN1	ACTR2	GOLGA2	MAD1L1	GEM	PTK2B	CAMK2D	PLCE1	IBTK	SCFD1	GRIA1	TRAPPC2	TRAPPC4	KLHL12	CNIH1	SYNJ1	TRPV1	NR1D1	KLF7	HMGN3	SLC9B2	ITPR2
[truncated: 110 more columns]
