# Supplementary material for: A Novel Class of FKBP12 Ligands Rescues Premature Aging Phenotypes Associated with Myotonic Dystrophy Type 1
Source: Cells. 2024 Nov 22;13(23):1939. doi: 10.3390/cells13231939 (PMC11639790; doi:10.3390/cells13231939)
Supplement: Supplementary file 1 [file cells-13-01939-s001.zip › Supp Table 4.xlsx]

## Sheet: Sheet1
VASTDB_EVENT	Comparison	GENE	COORD_CtrlvsDM1	LENGTH	COMPLEX	PSI_Ctrl	PSI_DM1	dPSI	Comparison.y	PSI_Ctrl	PSI_DM1Treated	dPSI	Comparison	PSI_DM1	PSI_DM1Treated	dPSI
HsaALTA0007914-1/2	CtrlvsDM1	SLC29A1	chr6:44195000-44195079	0	Alt3	61.55	84.87	23.32	CtrlvsDM1Tratado	61.55	100	38.45	DM1vsDM1Tratado	84.87	100	15.13
HsaEX0001293	CtrlvsDM1	AC069234.1	chr12:121248612-121248689	78	S	100	83.78	-16.22					DM1vsDM1Tratado	83.78	100	16.22
HsaEX0002256	CtrlvsDM1	ADAL	chr15:43639218-43639294	77	S	79.75	97.5	17.75					DM1vsDM1Tratado	97.5	77.57	-19.93
HsaEX0002837	CtrlvsDM1	ADNP	chr20:49521303-49521386	84	C1	21.13	41.38	20.25					DM1vsDM1Tratado	41.38	20.51	-20.87
HsaEX0003484	CtrlvsDM1	AKT1S1	chr19:50379860-50380055	196	S	15.62	37.04	21.42					DM1vsDM1Tratado	37.04	12.02	-25.02
HsaEX0003644	CtrlvsDM1	ALDH4A1	chr1:19202809-19202961	153	S	97.7	77.78	-19.92					DM1vsDM1Tratado	77.78	96.23	18.45
HsaEX0003756	CtrlvsDM1	ALKBH8	chr11:107420479-107420549	71	S	81.82	100	18.18					DM1vsDM1Tratado	100	81.25	-18.75
HsaEX0005500	CtrlvsDM1	ARHGAP32	chr11:128993783-128993824	42	S	70.37	92.86	22.49					DM1vsDM1Tratado	92.86	65.62	-27.24
HsaEX0006047	CtrlvsDM1	ARRB2	chr17:4621556-4621640	85	S	92.98	77.78	-15.2					DM1vsDM1Tratado	77.78	93.33	15.55
HsaEX0007338	CtrlvsDM1	AURKA	chr20:54963743-54963840	98	C3	30.99	50.73	19.74					DM1vsDM1Tratado	50.73	28.25	-22.48
HsaEX0008808	CtrlvsDM1	C10orf18	chr10:5751493-5751626	134	C2	56.96	78.64	21.68					DM1vsDM1Tratado	78.64	54.72	-23.92
HsaEX0008835	CtrlvsDM1	C10orf28	chr10:99923050-99923154	105	C3	92.66	74.79	-17.87					DM1vsDM1Tratado	74.79	91.23	16.44
HsaEX0008976	CtrlvsDM1	C11orf30	chr11:76250643-76250684	42	S	74.07	56	-18.07					DM1vsDM1Tratado	56	73.91	17.91
HsaEX0009602	CtrlvsDM1	C16orf28	chr16:1463847-1464010	164	S	78.95	54.17	-24.78					DM1vsDM1Tratado	54.17	86.67	32.5
HsaEX0010793	CtrlvsDM1	C2orf84	chr2:24360779-24360970	192	C2	42.79	79.27	36.48					DM1vsDM1Tratado	79.27	44.5	-34.77
HsaEX0011568	CtrlvsDM1	C8orf83	chr8:93941715-93941802	88	C3	0	21.99	21.99					DM1vsDM1Tratado	21.99	4.38	-17.61
HsaEX0012781	CtrlvsDM1	CBX7	chr22:39530406-39530757	352	C1	100	82.92	-17.08					DM1vsDM1Tratado	82.92	100	17.08
HsaEX0015497	CtrlvsDM1	CLASP2	chr3:33600617-33600667	51	S	54.84	36.59	-18.25					DM1vsDM1Tratado	36.59	57.78	21.19
HsaEX0016981	CtrlvsDM1	CPM	chr12:69279572-69279665	94	S	79.59	96.08	16.49					DM1vsDM1Tratado	96.08	80.82	-15.26
HsaEX0017516	CtrlvsDM1	CSMD2	chr1:34254201-34254313	113	C3	69.81	95.65	25.84					DM1vsDM1Tratado	95.65	80	-15.65
HsaEX0017885	CtrlvsDM1	CTNS	chr17:3552141-3552225	85	S	84	100	16					DM1vsDM1Tratado	100	83.78	-16.22
HsaEX0018425	CtrlvsDM1	DAB1	chr1:57499059-57499106	48	C2	45.45	71.43	25.98					DM1vsDM1Tratado	71.43	54.72	-16.71
HsaEX0019405	CtrlvsDM1	DGKD	chr2:234343415-234343547	133	S	100	83.78	-16.22					DM1vsDM1Tratado	83.78	100	16.22
HsaEX0019681	CtrlvsDM1	DIAPH2	chrX:96724693-96724834	142	S	42.75	26.34	-16.41					DM1vsDM1Tratado	26.34	42.51	16.17
HsaEX0021116	CtrlvsDM1	DTWD1	chr15:49923198-49923255	58	C1	93.16	78.08	-15.08					DM1vsDM1Tratado	78.08	100	21.92
HsaEX0021727	CtrlvsDM1	EFHA2	chr8:16927197-16927228	32	S	77.78	55.26	-22.52					DM1vsDM1Tratado	55.26	90.43	35.17
HsaEX0024349	CtrlvsDM1	FAM195A	chr16:696472-696604	133	S	24.11	47.76	23.65					DM1vsDM1Tratado	47.76	17.39	-30.37
HsaEX0029209	CtrlvsDM1	HACL1	chr3:15631047-15631119	73	C3	96.78	77.94	-18.84					DM1vsDM1Tratado	77.94	96.86	18.92
HsaEX0029427	CtrlvsDM1	HDAC6	chrX:48676627-48676819	193	S	78.95	61.64	-17.31					DM1vsDM1Tratado	61.64	88.89	27.25
HsaEX0029428	CtrlvsDM1	HDAC6	chrX:48678513-48678662	150	C2	88.1	67.82	-20.28					DM1vsDM1Tratado	67.82	90.77	22.95
HsaEX0030964	CtrlvsDM1	IFNAR2	chr21:34632902-34633032	131	C2	100	82.76	-17.24					DM1vsDM1Tratado	82.76	100	17.24
HsaEX0031034	CtrlvsDM1	IFT172	chr2:27708227-27708370	144	C3	100	69.57	-30.43					DM1vsDM1Tratado	69.57	100	30.43
HsaEX0031991	CtrlvsDM1	INVS	chr9:102977683-102977770	88	C3	17.42	41.75	24.33					DM1vsDM1Tratado	41.75	22.35	-19.4
HsaEX0033678	CtrlvsDM1	KIAA0528	chr12:22612426-22612476	51	C2	76.74	49.15	-27.59					DM1vsDM1Tratado	49.15	67.82	18.67
HsaEX0035530	CtrlvsDM1	LCORL	chr4:17887691-17887784	94	C2	70.73	52.19	-18.54					DM1vsDM1Tratado	52.19	76.62	24.43
HsaEX0035945	CtrlvsDM1	LL0XNC01-157D4.1	chrX:102100785-102100948	164	C1	80.04	95.76	15.72					DM1vsDM1Tratado	95.76	80.65	-15.11
HsaEX0037083	CtrlvsDM1	LYRM7	chr5:130522721-130522802	82	S	100	80	-20					DM1vsDM1Tratado	80	96.08	16.08
HsaEX0038071	CtrlvsDM1	MBD1	chr18:47800556-47800720	165	S	50.21	74.05	23.84					DM1vsDM1Tratado	74.05	52.52	-21.53
HsaEX0038308	CtrlvsDM1	MCPH1	chr8:6478975-6479212	238	S	100	84.62	-15.38					DM1vsDM1Tratado	84.62	100	15.38
HsaEX0039447	CtrlvsDM1	MLH3	chr14:75506614-75506718	105	C1	55.89	89.47	33.58					DM1vsDM1Tratado	89.47	61.08	-28.39
HsaEX0039550	CtrlvsDM1	MLLT10	chr10:21971154-21971186	33	C1	74.95	47.29	-27.66					DM1vsDM1Tratado	47.29	65.48	18.19
HsaEX0039921	CtrlvsDM1	MPHOSPH9	chr12:123712010-123712119	110	S	48.26	70.48	22.22					DM1vsDM1Tratado	70.48	55.29	-15.19
HsaEX0041444	CtrlvsDM1	N6AMT2	chr13:21311862-21311944	83	C1	63.46	89.47	26.01					DM1vsDM1Tratado	89.47	66.67	-22.8
HsaEX0041714	CtrlvsDM1	NASP	chr1:46072993-46073358	366	S	11.05	55.31	44.26					DM1vsDM1Tratado	55.31	10.68	-44.63
HsaEX0041774	CtrlvsDM1	NAV3	chr12:78570219-78570239	21	S	58.53	42.57	-15.96					DM1vsDM1Tratado	42.57	58.56	15.99
HsaEX0043800	CtrlvsDM1	NRG1	chr8:32600193-32600251	59	C2	44.06	62.5	18.44					DM1vsDM1Tratado	62.5	46.53	-15.97
HsaEX0044171	CtrlvsDM1	NUDT2	chr9:34336298-34336339	42	C1	18.22	36.17	17.95					DM1vsDM1Tratado	36.17	10.84	-25.33
HsaEX0044778	CtrlvsDM1	OPN3	chr1:241767562-241767881	320	C1	62.07	88	25.93					DM1vsDM1Tratado	88	70.91	-17.09
HsaEX0045961	CtrlvsDM1	PCNT	chr21:47863723-47863861	139	C2	74.15	92.59	18.44					DM1vsDM1Tratado	92.59	75.9	-16.69
HsaEX0047268	CtrlvsDM1	PHYHD1	chr9:131702878-131702994	117	C1	66.15	100	33.85	CtrlvsDM1Tratado	66.15	83.33	17.18	DM1vsDM1Tratado	100	83.33	-16.67
HsaEX0052550	CtrlvsDM1	RBBP9	chr20:18476482-18476524	43	S	87.34	69.62	-17.72					DM1vsDM1Tratado	69.62	93.48	23.86
HsaEX0053231	CtrlvsDM1	RFWD3	chr16:74698588-74698643	56	S	46.34	67.44	21.1					DM1vsDM1Tratado	67.44	51.9	-15.54
HsaEX0053315	CtrlvsDM1	RGL2	chr6:33266232-33266428	197	S	88.24	69.23	-19.01					DM1vsDM1Tratado	69.23	89.83	20.6
HsaEX0053433	CtrlvsDM1	RHBDD1	chr2:227702789-227702870	82	C2	38.71	21.31	-17.4					DM1vsDM1Tratado	21.31	39.39	18.08
HsaEX0054787	CtrlvsDM1	RP11-421L21.3	chr1:101549017-101549130	114	C2	74.84	58.18	-16.66					DM1vsDM1Tratado	58.18	73.82	15.64
HsaEX0054986	CtrlvsDM1	RP11-534G20.3	chr10:29747203-29747449	247	C2	18.83	35.89	17.06					DM1vsDM1Tratado	35.89	18.06	-17.83
HsaEX0055335	CtrlvsDM1	RP4-798C17.6	chr7:144008977-144009029	53	C1	35.92	64.39	28.47					DM1vsDM1Tratado	64.39	43.4	-20.99
HsaEX0055863	CtrlvsDM1	RTKN	chr2:74666678-74667104	427	C3	56.86	30.61	-26.25					DM1vsDM1Tratado	30.61	47.69	17.08
HsaEX0056510	CtrlvsDM1	SCMH1	chr1:41625397-41625605	209	C3	39.71	55.91	16.2					DM1vsDM1Tratado	55.91	40.29	-15.62
HsaEX0056568	CtrlvsDM1	SCN8A	chr12:52173986-52174055	70	C1	44.54	64.73	20.19					DM1vsDM1Tratado	64.73	46.44	-18.29
HsaEX0056636	CtrlvsDM1	SCRIB	chr8:144889722-144889784	63	S	47.59	63.3	15.71					DM1vsDM1Tratado	63.3	46.34	-16.96
HsaEX0058373	CtrlvsDM1	SIP1	chr14:39594196-39594240	45	S	70.91	100	29.09					DM1vsDM1Tratado	100	70.49	-29.51
HsaEX0060515	CtrlvsDM1	SMPDL3A	chr6:123116822-123117035	214	S	86.01	56.06	-29.95					DM1vsDM1Tratado	56.06	73.03	16.97
HsaEX0060907	CtrlvsDM1	SNX5	chr20:17941783-17941969	187	C1	15.09	31.15	16.06					DM1vsDM1Tratado	31.15	7.06	-24.09
HsaEX0060943	CtrlvsDM1	SOCS7	chr17:36520635-36520739	105	C1	44.12	64.73	20.61					DM1vsDM1Tratado	64.73	45.45	-19.28
HsaEX0061698	CtrlvsDM1	SRGAP1	chr12:64485673-64485706	34	C3	42.69	25.29	-17.4					DM1vsDM1Tratado	25.29	42.58	17.29
HsaEX0062231	CtrlvsDM1	STAMBP	chr2:74056532-74056637	106	C1	18.37	34.55	16.18					DM1vsDM1Tratado	34.55	12.9	-21.65
HsaEX0065159	CtrlvsDM1	TLR4	chr9:120470477-120470596	120	C2	34.67	51.22	16.55					DM1vsDM1Tratado	51.22	33.94	-17.28
HsaEX0065903	CtrlvsDM1	TMEM62	chr15:43470805-43470909	105	S	100	82.22	-17.78					DM1vsDM1Tratado	82.22	97.26	15.04
HsaEX0067152	CtrlvsDM1	TRIM5	chr11:5687211-5687311	101	S	100	64.18	-35.82					DM1vsDM1Tratado	64.18	100	35.82
HsaEX0067319	CtrlvsDM1	TRMU	chr22:46749664-46749721	58	S	98.46	81.05	-17.41					DM1vsDM1Tratado	81.05	100	18.95
HsaEX0067683	CtrlvsDM1	TSPAN9	chr12:3192819-3192885	67	S	71.88	100	28.12					DM1vsDM1Tratado	100	75	-25
HsaEX0071018	CtrlvsDM1	WDR27	chr6:170089223-170089404	182	S	65.79	86.21	20.42					DM1vsDM1Tratado	86.21	67.57	-18.64
HsaEX0071476	CtrlvsDM1	WHAMM	chr15:83490463-83490591	129	S	75.94	59.79	-16.15	CtrlvsDM1Tratado	75.94	44.69	-31.25	DM1vsDM1Tratado	59.79	44.69	-15.1
HsaEX0071733	CtrlvsDM1	XKR8	chr1:28291862-28291969	108	S	15.33	52.94	37.61					DM1vsDM1Tratado	52.94	29.27	-23.67
HsaEX0071773	CtrlvsDM1	XPNPEP3	chr22:41256682-41256797	116	C2	8.62	34.09	25.47					DM1vsDM1Tratado	34.09	10.91	-23.18
HsaEX0071908	CtrlvsDM1	XXbac-B461K10.4	chr22:18286577-18286627	51	S	16	31.91	15.91					DM1vsDM1Tratado	31.91	7.14	-24.77
HsaEX0071935	CtrlvsDM1	YAF2	chr12:42604350-42604421	72	C2	26.45	45.78	19.33					DM1vsDM1Tratado	45.78	29.12	-16.66
HsaEX0072513	CtrlvsDM1	ZDHHC21	chr9:14683569-14683727	159	C1	31.14	12.67	-18.47					DM1vsDM1Tratado	12.67	28.32	15.65
HsaEX0073842	CtrlvsDM1	ZNF518A	chr10:97915083-97915133	51	C1	77.47	100	22.53					DM1vsDM1Tratado	100	82.4	-17.6
HsaEX0073867	CtrlvsDM1	ZNF528	chr19:52917474-52917621	148	C2	36.73	58.97	22.24					DM1vsDM1Tratado	58.97	38.82	-20.15
HsaEX0073868	CtrlvsDM1	ZNF528	chr19:52918192-52918292	101	C2	26.61	42.27	15.66					DM1vsDM1Tratado	42.27	27.1	-15.17
HsaINT0007007	CtrlvsDM1	ALG13	chrX:110951622-110952192	571	IR-S	38.44	68.95	30.51					DM1vsDM1Tratado	68.95	29.51	-39.44
HsaINT0008745	CtrlvsDM1	ANKRD29	chr18:21226252-21229046	2795	IR-S	8.89	31.7	22.81					DM1vsDM1Tratado	31.7	9.94	-21.76
HsaINT0010222	CtrlvsDM1	AP4B1	chr1:114445485-114447226	1742	IR-S	25.58	47.95	22.37					DM1vsDM1Tratado	47.95	26.58	-21.37
HsaINT0010501	CtrlvsDM1	APLF	chr2:68772445-68794472	22028	IR-S	23.36	6.41	-16.95					DM1vsDM1Tratado	6.41	25.11	18.7
HsaINT0015916	CtrlvsDM1	AURKB	chr17:8110207-8110493	287	IR-S	35.47	13.87	-21.6					DM1vsDM1Tratado	13.87	38.34	24.47
HsaINT0020465	CtrlvsDM1	C14orf101	chr14:57046793-57051718	4926	IR-S	25.27	1.6	-23.67					DM1vsDM1Tratado	1.6	19.88	18.28
HsaINT0022363	CtrlvsDM1	C1orf198	chr1:231004662-231005227	566	IR-C	96.15	55	-41.15	CtrlvsDM1Tratado	96.15	71.13	-25.02	DM1vsDM1Tratado	55	71.13	16.13
HsaINT0031422	CtrlvsDM1	CDAN1	chr15:43020466-43020849	384	IR-S	1.41	17.05	15.64					DM1vsDM1Tratado	17.05	1.33	-15.72
HsaINT0036707	CtrlvsDM1	CLSTN3	chr12:7286365-7287922	1558	IR-S	7.06	27.26	20.2					DM1vsDM1Tratado	27.26	8.29	-18.97
HsaINT0043760	CtrlvsDM1	CXorf23	chrX:19948059-19953926	5868	IR-S	2.78	25.59	22.81					DM1vsDM1Tratado	25.59	5.7	-19.89
HsaINT0047395	CtrlvsDM1	DGKQ	chr4:954510-954836	327	IR-S	34.88	14.15	-20.73					DM1vsDM1Tratado	14.15	45.47	31.32
HsaINT0053588	CtrlvsDM1	E4F1	chr16:2282366-2282456	91	IR-S	20.41	3.03	-17.38					DM1vsDM1Tratado	3.03	18.18	15.15
HsaINT0061788	CtrlvsDM1	FANCC	chr9:98011652-98079807	68156	IR-C	2.22	19.05	16.83					DM1vsDM1Tratado	19.05	2.7	-16.35
HsaINT0062584	CtrlvsDM1	FBRS	chr16:30678312-30678640	329	IR-S	12.38	28.46	16.08					DM1vsDM1Tratado	28.46	12	-16.46
HsaINT0063277	CtrlvsDM1	FCHSD1	chr5:141024258-141024425	168	IR-S	17.83	45.65	27.82					DM1vsDM1Tratado	45.65	28.24	-17.41
HsaINT0072117	CtrlvsDM1	GRB10	chr7:50771606-50799968	28363	IR-C	3.45	28.3	24.85					DM1vsDM1Tratado	28.3	5.71	-22.59
HsaINT0076812	CtrlvsDM1	HMGXB4	chr22:35653551-35658315	4765	IR-S	8.99	24.66	15.67					DM1vsDM1Tratado	24.66	9.25	-15.41
HsaINT0080423	CtrlvsDM1	IL6R	chr1:154407633-154408444	812	IR-S	12.83	29.22	16.39					DM1vsDM1Tratado	29.22	9.28	-19.94
HsaINT0080705	CtrlvsDM1	INADL	chr1:62579919-62582203	2285	IR-C	5.57	22.39	16.82					DM1vsDM1Tratado	22.39	6.78	-15.61
HsaINT0085591	CtrlvsDM1	KIAA0195	chr17:73488871-73489009	139	IR-S	8.42	25.03	16.61					DM1vsDM1Tratado	25.03	7.69	-17.34
HsaINT0088690	CtrlvsDM1	KLHL22	chr22:20843532-20850046	6515	IR-S	20.48	40.54	20.06					DM1vsDM1Tratado	40.54	18.18	-22.36
HsaINT0091051	CtrlvsDM1	LCOR	chr10:98593237-98667021	73785	IR-S	15.25	37.04	21.79					DM1vsDM1Tratado	37.04	21.38	-15.66
HsaINT0093311	CtrlvsDM1	LOC100499177	chr4:83816928-83819141	2214	IR-C	30.51	14.69	-15.82					DM1vsDM1Tratado	14.69	33.33	18.64
HsaINT0097150	CtrlvsDM1	LRRFIP2	chr3:37150176-37151017	842	IR-C	69.18	88.89	19.71					DM1vsDM1Tratado	88.89	65.27	-23.62
HsaINT0099233	CtrlvsDM1	MAP3K6	chr1:27689513-27689932	420	IR-S	33.33	8.77	-24.56					DM1vsDM1Tratado	8.77	23.94	15.17
HsaINT0101765	CtrlvsDM1	MEG8	chr14:101372501-101373272	772	IR-S	15.18	31.54	16.36					DM1vsDM1Tratado	31.54	12.82	-18.72
HsaINT0102457	CtrlvsDM1	MFSD7	chr4:676166-676569	404	IR-S	64.44	45.65	-18.79	CtrlvsDM1Tratado	64.44	23.81	-40.63	DM1vsDM1Tratado	45.65	23.81	-21.84
HsaINT0103732	CtrlvsDM1	MLLT6	chr17:36877001-36878130	1130	IR-C	4.35	20	15.65					DM1vsDM1Tratado	20	4.65	-15.35
HsaINT0103740	CtrlvsDM1	MLLT6	chr17:36865829-36868099	2271	IR-S	5.56	22.22	16.66					DM1vsDM1Tratado	22.22	4.17	-18.05
HsaINT0110176	CtrlvsDM1	NAV2	chr11:20072880-20075625	2746	IR-S	33.24	48.35	15.11					DM1vsDM1Tratado	48.35	24.28	-24.07
HsaINT0110311	CtrlvsDM1	NBEA	chr13:35747732-35751132	3401	IR-S	3.03	20.33	17.3					DM1vsDM1Tratado	20.33	4.66	-15.67
HsaINT0124807	CtrlvsDM1	PIGO	chr9:35091289-35092539	1251	IR-S	73.66	41.18	-32.48					DM1vsDM1Tratado	41.18	61.96	20.78
HsaINT0129351	CtrlvsDM1	POLR3A	chr10:79743771-79743962	192	IR-S	2.33	18.92	16.59					DM1vsDM1Tratado	18.92	3.45	-15.47
HsaINT0131202	CtrlvsDM1	PPTC7	chr12:110974901-110975948	1048	IR-S	2.27	21.95	19.68					DM1vsDM1Tratado	21.95	6.67	-15.28
HsaINT0135650	CtrlvsDM1	PYROXD2	chr10:100155051-100155147	97	IR-S	1.14	19.51	18.37					DM1vsDM1Tratado	19.51	1.16	-18.35
HsaINT0136721	CtrlvsDM1	RAD54L2	chr3:51672338-51673434	1097	IR-S	14.85	30.12	15.27					DM1vsDM1Tratado	30.12	14.29	-15.83
HsaINT0141654	CtrlvsDM1	RNF214	chr11:117110577-117115160	4584	IR-S	2.04	23.4	21.36					DM1vsDM1Tratado	23.4	8.11	-15.29
HsaINT0143757	CtrlvsDM1	RTEL1	chr20:62319124-62319289	166	IR-S	26.18	42.29	16.11					DM1vsDM1Tratado	42.29	25.25	-17.04
HsaINT0144684	CtrlvsDM1	SAFB2	chr19:5587411-5587711	301	IR-S	13.3	35.5	22.2					DM1vsDM1Tratado	35.5	12.02	-23.48
HsaINT0148342	CtrlvsDM1	SETD6	chr16:58550577-58550711	135	IR-S	19.35	37.04	17.69					DM1vsDM1Tratado	37.04	15.79	-21.25
HsaINT0149746	CtrlvsDM1	SHPRH	chr6:146256578-146261858	5281	IR-S	3.7	26.53	22.83					DM1vsDM1Tratado	26.53	10.71	-15.82
HsaINT0150348	CtrlvsDM1	SIRT7	chr17:79872044-79872169	126	IR-S	14.94	34.48	19.54					DM1vsDM1Tratado	34.48	17.39	-17.09
HsaINT0152914	CtrlvsDM1	SLC38A7	chr16:58704072-58704948	877	IR-S	5.42	20.62	15.2					DM1vsDM1Tratado	20.62	5.22	-15.4
HsaINT0155924	CtrlvsDM1	SNHG1	chr11:62621537-62621990	454	IR-S	30.23	49.02	18.79					DM1vsDM1Tratado	49.02	34.01	-15.01
HsaINT0158222	CtrlvsDM1	SPPL2B	chr19:2337625-2338750	1126	IR-C	28.33	46.67	18.34					DM1vsDM1Tratado	46.67	31.18	-15.49
HsaINT0161081	CtrlvsDM1	STRADA	chr17:61781408-61781700	293	IR-C	18.37	37.5	19.13					DM1vsDM1Tratado	37.5	20.59	-16.91
HsaINT0166767	CtrlvsDM1	THOC1	chr18:264093-265302	1210	IR-S	6.25	21.31	15.06					DM1vsDM1Tratado	21.31	3.8	-17.51
HsaINT0174787	CtrlvsDM1	TTLL7	chr1:84418071-84464613	46543	IR-S	18.52	2.44	-16.08					DM1vsDM1Tratado	2.44	23.08	20.64
HsaINT0177531	CtrlvsDM1	ULK1	chr12:132405781-132405850	70	IR-S	10.77	26.83	16.06					DM1vsDM1Tratado	26.83	10.77	-16.06
HsaINT0178705	CtrlvsDM1	USP21	chr1:161132181-161132404	224	IR-S	31.91	14.29	-17.62					DM1vsDM1Tratado	14.29	32.08	17.79
HsaINT0179823	CtrlvsDM1	VAMP4	chr1:171671225-171673526	2302	IR-S	56.19	75.61	19.42					DM1vsDM1Tratado	75.61	52.63	-22.98
HsaINT0183264	CtrlvsDM1	WRN	chr8:30916060-30916668	609	IR-S	7.89	33.33	25.44					DM1vsDM1Tratado	33.33	13.51	-19.82
HsaINT0185942	CtrlvsDM1	ZMIZ2	chr7:44805179-44805762	584	IR-C	31.82	4.17	-27.65					DM1vsDM1Tratado	4.17	23.81	19.64
HsaINT0186196	CtrlvsDM1	ZNF133	chr20:18279109-18285651	6543	IR-C	67.74	50	-17.74					DM1vsDM1Tratado	50	67.21	17.21
HsaINT0187444	CtrlvsDM1	ZNF507	chr19:32847640-32851409	3770	IR-C	22.67	38.46	15.79					DM1vsDM1Tratado	38.46	17.65	-20.81
