# Supplementary material for: A Novel Class of FKBP12 Ligands Rescues Premature Aging Phenotypes Associated with Myotonic Dystrophy Type 1
Source: Cells. 2024 Nov 22;13(23):1939. doi: 10.3390/cells13231939 (PMC11639790; doi:10.3390/cells13231939)
Supplement: Supplementary file 1 [file cells-13-01939-s001.zip › Supp Table 5.xlsx]

## Sheet: Hoja1
	Supplemental Table 5: List of primers used in the manuscript.
	HUMAN
	GENE	Forward Sequence (5' to 3')	Forward Sequence (5' to 3')
	GAPDH	ATGGGGAAGGTGAAGGTCGG	GACGGTGCCATGGAATTTGC
	p16INK4a	GGGGGCACCAGAGGCAGT	GGTTGTGGCGGGGGCAGTT
	p21CIP1	GACACCACTGGAGGGTGACT	CAGGTCCACATGGTCTTCCT
	p14ARF	CCCTCGTGCTGATGCTACTG	CATCATGACCTGGTCTTCTAGGAA
	MBNL1	GCTGTTAGTGTCACACCAATTCG	AGGCGATTACTCGTCCATTTTC
	CATALASE	TGTTGCTGGAGAATCGGGTTC	TCCCAGTTACCATCTTCTGTGTA
	SOD1	GGTGGGCCAAAGGATGAAGAG	CCACAAGCCAAACGACTTCC
	GPX	ACGATGTTGCCTGGAACTTT	TCGATGTCAATGGTCTGGAA
	FLY
	GENE	Forward Sequence (5' to 3')	Forward Sequence (5' to 3')
	Rp49	ATCGGTTACGGATCGAACAA	GACAATCTCCTTGCGCTTCT
	Dacapo	GTCAGCTTCCAGGAGTCGAG	CCAAAGTTCTCCCGTTCTGA
	Psc	CCAAGCAGAACAGTGTCACC	GCTCGACGATTTGGGACTTC
	Mbl	TTGAATCAAAATTATAGCCCAAGCT	CGATTTTGCTCGTTAGCGTTT
	Ct	TGAGGAGAACAAGGATGCGG	TTGTTGGCGCAATCATCGTC
	Zfh1	GCTGCGGAAGTTTAAGTGCAA	TCTTGGAGGTCATGTGGGAGG
	Mp20	acgagaagaaggatattgcc	agggacccttgaagtcgg
	CycD	TGCTCGGAAATCATAGTCTACGA	GATCGCCGGTGAGGACATT
	HexA	CAAATGGAGTCCCGCATCTATG	GAGTGGCAAACGCTCCTTGT
	Hsp22	TTTCACGCCTTCTTCCACGA	TGACGTCCAGGGTGAGTTTG
